# Supplementary material for: Growth and Nutrient Utilization in Basil Plant as Affected by Applied Nutrient Quantity in Nutrient Solution and Light Spectrum
Source: Biology (Basel). 2022 Jun 29;11(7):991. doi: 10.3390/biology11070991 (PMC9311585; doi:10.3390/biology11070991)
Supplement: Supplementary file 1 [file biology-11-00991-s001.zip]

Archive with 1 entries (1 files):
- biology-1764383-SM.pdf
